# Supplementary material for: A novel anoikis-related gene signature predicts prognosis in patients with breast cancer and reveals immune infiltration
Source: Medicine (Baltimore). 2023 Oct 27;102(43):e35732. doi: 10.1097/MD.0000000000035732 (PMC10615559; doi:10.1097/MD.0000000000035732)
Supplement: Supplementary file 2 [file medi-102-e35732-s002.xls]

## Sheet: Sheet1
Supplementary Table S2: The clinical information of samples in the GSE48390 dataset
!Sample_geo_accession	!Sample_source_name_ch1	!Sample_characteristics_ch1	!Sample_characteristics_ch1	!Sample_characteristics_ch1	!Sample_characteristics_ch1	!Sample_characteristics_ch1	!Sample_characteristics_ch1
GSM1176873	Breast cancer tumor tissue	hu306 classification: Luminal A	her2: normal	er: positive	survival time (year): 5.50	event: disease-free	status: alive
GSM1176874	Breast cancer tumor tissue	hu306 classification: Luminal A	her2: normal	er: positive	survival time (year): 4.17	event: disease-free	status: alive
GSM1176875	Breast cancer tumor tissue	hu306 classification: Luminal A	her2: normal	er: positive	survival time (year): 4.08	event: disease-free	status: alive
GSM1176876	Breast cancer tumor tissue	hu306 classification: Normal breast-like	her2: normal	er: positive	survival time (year): 5.67	event: disease-free	status: alive
GSM1176877	Breast cancer tumor tissue	hu306 classification: HER2-enriched	her2: normal	er: negative	survival time (year): 0.08	event: recurrence, metastasis, or disease-specific mortality	status: death
GSM1176878	Breast cancer tumor tissue	hu306 classification: Uncla	her2: over-expression	er: positive	survival time (year): 3.67	event: disease-free	status: alive
GSM1176879	Breast cancer tumor tissue	hu306 classification: Luminal B	her2: over-expression	er: positive	survival time (year): 3.67	event: disease-free	status: alive
GSM1176880	Breast cancer tumor tissue	hu306 classification: Basal-like subtype	her2: normal	er: negative	survival time (year): 2.08	event: recurrence, metastasis, or disease-specific mortality	status: alive
GSM1176881	Breast cancer tumor tissue	hu306 classification: Normal breast-like	her2: over-expression	er: negative	survival time (year): 3.58	event: disease-free	status: alive
GSM1176882	Breast cancer tumor tissue	hu306 classification: Basal-like subtype	her2: over-expression	er: negative	survival time (year): 3.08	event: disease-free	status: alive
GSM1176883	Breast cancer tumor tissue	hu306 classification: Luminal B	her2: normal	er: positive	survival time (year): 2.08	event: recurrence, metastasis, or disease-specific mortality	status: alive
GSM1176884	Breast cancer tumor tissue	hu306 classification: Luminal A	her2: normal	er: positive	survival time (year): 3.17	event: disease-free	status: alive
GSM1176885	Breast cancer tumor tissue	hu306 classification: HER2-enriched	her2: over-expression	er: negative	survival time (year): 5.58	event: disease-free	status: alive
GSM1176886	Breast cancer tumor tissue	hu306 classification: Normal breast-like	her2: over-expression	er: negative	survival time (year): 2.17	event: disease-free	status: alive
GSM1176887	Breast cancer tumor tissue	hu306 classification: Normal breast-like	her2: over-expression	er: negative	survival time (year): 1.25	event: disease-free	status: alive
GSM1176888	Breast cancer tumor tissue	hu306 classification: HER2-enriched	her2: over-expression	er: positive	survival time (year): 5.50	event: disease-free	status: alive
GSM1176889	Breast cancer tumor tissue	hu306 classification: HER2-enriched	her2: over-expression	er: positive	survival time (year): 1.67	event: recurrence, metastasis, or disease-specific mortality	status: death
GSM1176890	Breast cancer tumor tissue	hu306 classification: HER2-enriched	her2: over-expression	er: negative	survival time (year): 1.75	event: disease-free	status: alive
GSM1176891	Breast cancer tumor tissue	hu306 classification: Luminal A	her2: over-expression	er: positive	survival time (year): 2.67	event: disease-free	status: alive
GSM1176892	Breast cancer tumor tissue	hu306 classification: Basal-like subtype	her2: normal	er: negative	survival time (year): 5.58	event: disease-free	status: alive
GSM1176893	Breast cancer tumor tissue	hu306 classification: Luminal A	her2: normal	er: positive	survival time (year): 5.67	event: disease-free	status: alive
GSM1176894	Breast cancer tumor tissue	hu306 classification: Luminal A	her2: normal	er: positive	survival time (year): 5.67	event: disease-free	status: alive
GSM1176895	Breast cancer tumor tissue	hu306 classification: Normal breast-like	her2: normal	er: negative	survival time (year): 5.00	event: recurrence, metastasis, or disease-specific mortality	status: alive
GSM1176896	Breast cancer tumor tissue	hu306 classification: HER2-enriched	her2: over-expression	er: negative	survival time (year): 4.00	event: disease-free	status: alive
GSM1176897	Breast cancer tumor tissue	hu306 classification: HER2-enriched	her2: over-expression	er: positive	survival time (year): 4.75	event: disease-free	status: alive
GSM1176898	Breast cancer tumor tissue	hu306 classification: Normal breast-like	her2: normal	er: positive	survival time (year): 3.42	event: recurrence, metastasis, or disease-specific mortality	status: death
GSM1176899	Breast cancer tumor tissue	hu306 classification: HER2-enriched	her2: over-expression	er: negative	survival time (year): 1.33	event: recurrence, metastasis, or disease-specific mortality	status: death
GSM1176900	Breast cancer tumor tissue	hu306 classification: Normal breast-like	her2: normal	er: negative	survival time (year): 1.75	event: recurrence, metastasis, or disease-specific mortality	status: death
GSM1176901	Breast cancer tumor tissue	hu306 classification: HER2-enriched	her2: over-expression	er: positive	survival time (year): 5.00	event: disease-free	status: alive
GSM1176902	Breast cancer tumor tissue	hu306 classification: Luminal B	her2: over-expression	er: positive	survival time (year): 4.92	event: disease-free	status: alive
GSM1176903	Breast cancer tumor tissue	hu306 classification: Basal-like subtype	her2: normal	er: negative	survival time (year): 4.92	event: disease-free	status: alive
GSM1176904	Breast cancer tumor tissue	hu306 classification: Luminal B	her2: normal	er: positive	survival time (year): 5.58	event: disease-free	status: alive
GSM1176905	Breast cancer tumor tissue	hu306 classification: Luminal B	her2: normal	er: positive	survival time (year): 4.92	event: disease-free	status: alive
GSM1176906	Breast cancer tumor tissue	hu306 classification: HER2-enriched	her2: over-expression	er: negative	survival time (year): 5.00	event: disease-free	status: alive
GSM1176907	Breast cancer tumor tissue	hu306 classification: HER2-enriched	her2: over-expression	er: negative	survival time (year): 4.67	event: disease-free	status: alive
GSM1176908	Breast cancer tumor tissue	hu306 classification: Luminal A	her2: normal	er: positive	survival time (year): 4.75	event: disease-free	status: alive
GSM1176909	Breast cancer tumor tissue	hu306 classification: Basal-like subtype	her2: normal	er: negative	survival time (year): 4.83	event: disease-free	status: alive
GSM1176910	Breast cancer tumor tissue	hu306 classification: Normal breast-like	her2: over-expression	er: negative	survival time (year): 1.58	event: recurrence, metastasis, or disease-specific mortality	status: death
GSM1176911	Breast cancer tumor tissue	hu306 classification: Normal breast-like	her2: normal	er: positive	survival time (year): 5.75	event: disease-free	status: alive
GSM1176912	Breast cancer tumor tissue	hu306 classification: Basal-like subtype	her2: normal	er: negative	survival time (year): 4.50	event: disease-free	status: alive
GSM1176913	Breast cancer tumor tissue	hu306 classification: Normal breast-like	her2: normal	er: positive	survival time (year): 4.17	event: disease-free	status: alive
GSM1176914	Breast cancer tumor tissue	hu306 classification: Luminal A	her2: normal	er: positive	survival time (year): 4.08	event: disease-free	status: alive
GSM1176915	Breast cancer tumor tissue	hu306 classification: HER2-enriched	her2: over-expression	er: positive	survival time (year): 3.83	event: disease-free	status: alive
GSM1176916	Breast cancer tumor tissue	hu306 classification: Basal-like subtype	her2: normal	er: negative	survival time (year): 1.08	event: recurrence, metastasis, or disease-specific mortality	status: death
GSM1176917	Breast cancer tumor tissue	hu306 classification: Luminal B	her2: over-expression	er: positive	survival time (year): 4.58	event: disease-free	status: alive
GSM1176918	Breast cancer tumor tissue	hu306 classification: Normal breast-like	her2: normal	er: positive	survival time (year): 4.58	event: disease-free	status: alive
GSM1176919	Breast cancer tumor tissue	hu306 classification: Basal-like subtype	her2: over-expression	er: negative	survival time (year): 4.58	event: disease-free	status: alive
GSM1176920	Breast cancer tumor tissue	hu306 classification: Basal-like subtype	her2: over-expression	er: negative	survival time (year): 1.17	event: recurrence, metastasis, or disease-specific mortality	status: death
GSM1176921	Breast cancer tumor tissue	hu306 classification: Uncla	her2: normal	er: positive	survival time (year): 4.25	event: disease-free	status: alive
GSM1176922	Breast cancer tumor tissue	hu306 classification: Luminal B	her2: normal	er: positive	survival time (year): 4.25	event: disease-free	status: alive
GSM1176923	Breast cancer tumor tissue	hu306 classification: Luminal A	her2: normal	er: positive	survival time (year): 2.58	event: disease-free	status: alive
GSM1176924	Breast cancer tumor tissue	hu306 classification: Luminal A	her2: normal	er: positive	survival time (year): 4.50	event: disease-free	status: alive
GSM1176925	Breast cancer tumor tissue	hu306 classification: Luminal A	her2: over-expression	er: positive	survival time (year): 4.50	event: disease-free	status: alive
GSM1176926	Breast cancer tumor tissue	hu306 classification: Luminal A	her2: normal	er: positive	survival time (year): 3.42	event: recurrence, metastasis, or disease-specific mortality	status: death
GSM1176927	Breast cancer tumor tissue	hu306 classification: Luminal B	her2: over-expression	er: positive	survival time (year): 3.83	event: disease-free	status: alive
GSM1176928	Breast cancer tumor tissue	hu306 classification: Luminal A	her2: normal	er: positive	survival time (year): 2.83	event: disease-free	status: alive
GSM1176929	Breast cancer tumor tissue	hu306 classification: Luminal B	her2: normal	er: positive	survival time (year): 4.58	event: disease-free	status: alive
GSM1176930	Breast cancer tumor tissue	hu306 classification: HER2-enriched	her2: over-expression	er: negative	survival time (year): 4.17	event: disease-free	status: alive
GSM1176931	Breast cancer tumor tissue	hu306 classification: Luminal B	her2: normal	er: positive	survival time (year): 2.17	event: recurrence, metastasis, or disease-specific mortality	status: death
GSM1176932	Breast cancer tumor tissue	hu306 classification: Uncla	her2: normal	er: negative	survival time (year): 2.92	event: disease-free	status: alive
GSM1176933	Breast cancer tumor tissue	hu306 classification: Uncla	her2: normal	er: positive	survival time (year): 4.67	event: disease-free	status: alive
GSM1176934	Breast cancer tumor tissue	hu306 classification: HER2-enriched	her2: over-expression	er: negative	survival time (year): 0.50	event: disease-free	status: alive
GSM1176935	Breast cancer tumor tissue	hu306 classification: Uncla	her2: over-expression	er: negative	survival time (year): 4.17	event: disease-free	status: alive
GSM1176936	Breast cancer tumor tissue	hu306 classification: Luminal A	her2: normal	er: positive	survival time (year): 4.50	event: disease-free	status: alive
GSM1176937	Breast cancer tumor tissue	hu306 classification: Luminal A	her2: normal	er: positive	survival time (year): 4.50	event: disease-free	status: alive
GSM1176938	Breast cancer tumor tissue	hu306 classification: Luminal A	her2: normal	er: positive	survival time (year): 4.42	event: disease-free	status: alive
GSM1176939	Breast cancer tumor tissue	hu306 classification: Luminal B	her2: normal	er: positive	survival time (year): 4.33	event: disease-free	status: alive
GSM1176940	Breast cancer tumor tissue	hu306 classification: Luminal B	her2: over-expression	er: positive	survival time (year): 4.25	event: disease-free	status: alive
GSM1176941	Breast cancer tumor tissue	hu306 classification: Luminal A	her2: normal	er: positive	survival time (year): 3.00	event: disease-free	status: alive
GSM1176942	Breast cancer tumor tissue	hu306 classification: Luminal A	her2: normal	er: positive	survival time (year): 2.92	event: disease-free	status: alive
GSM1176943	Breast cancer tumor tissue	hu306 classification: Luminal B	her2: normal	er: positive	survival time (year): 4.67	event: disease-free	status: alive
GSM1176944	Breast cancer tumor tissue	hu306 classification: Normal breast-like	her2: over-expression	er: positive	survival time (year): 2.50	event: disease-free	status: alive
GSM1176945	Breast cancer tumor tissue	hu306 classification: Luminal B	her2: over-expression	er: positive	survival time (year): 4.08	event: disease-free	status: alive
GSM1176946	Breast cancer tumor tissue	hu306 classification: Uncla	her2: normal	er: positive	survival time (year): 4.25	event: disease-free	status: alive
GSM1176947	Breast cancer tumor tissue	hu306 classification: Luminal B	her2: over-expression	er: positive	survival time (year): 0.08	event: disease-free	status: alive
GSM1176948	Breast cancer tumor tissue	hu306 classification: Uncla	her2: normal	er: positive	survival time (year): 3.25	event: disease-free	status: alive
GSM1176949	Breast cancer tumor tissue	hu306 classification: Luminal A	her2: normal	er: positive	survival time (year): 4.33	event: disease-free	status: alive
GSM1176950	Breast cancer tumor tissue	hu306 classification: Luminal A	her2: normal	er: positive	survival time (year): 2.42	event: disease-free	status: death
GSM1176951	Breast cancer tumor tissue	hu306 classification: Normal breast-like	her2: over-expression	er: negative	survival time (year): 4.33	event: disease-free	status: alive
GSM1176952	Breast cancer tumor tissue	hu306 classification: Luminal A	her2: normal	er: positive	survival time (year): 4.25	event: disease-free	status: alive
GSM1176953	Breast cancer tumor tissue	hu306 classification: Basal-like subtype	her2: over-expression	er: negative	survival time (year): 4.00	event: disease-free	status: alive
